# Supplementary material for: Development of a Single Nucleotide Polymorphism Barcode to Genotype Plasmodium vivax Infections
Source: PLoS Negl Trop Dis. 2015 Mar 17;9(3):e0003539. doi: 10.1371/journal.pntd.0003539 (PMC4362761; doi:10.1371/journal.pntd.0003539)
Supplement: S1 Table — The positions of the SNPs detected by the 42 HRM assays in the barcode are shown along with the chromosome (Chr.) on which the SNP resides, and the position (coordinate number from PlasmoDB [12.0]) on that chromosome. Genomic information for each SNP type (Synonymous, Intron, or Intergenic) the Gene ID where the indicated SNP is located, and the reference and alternate alleles. (XLSX) [file pntd.0003539.s003.xlsx]

## Sheet: S1 Table 
Assay	Chr.	Position	Effect	Gene ID	Ref. SNP Allele (Sal 1)	Alt. SNP Allele (Sal 1)	SNP Allele (Brazil I)	SNP Allele (India Vii)	SNP Allele (North Korea)
1	1	502333	SYNONYMOUS CODING	PVX_088210	C	T	C	C	T
2	1	668364	SYNONYMOUS CODING	PVX_093590	T	G	T	G	T
3	2	530130	SYNONYMOUS CODING	PVX_081635	C	T	C	C	T
4	3	140565	INTERGENIC		C	T	C	T	C
5	3	476181	SYNONYMOUS CODING	PVX_000555	A	G	A	G	A
6	3	497418	INTRON	PVX_000530	A	G	A	G	A
7	4	233452	SYNONYMOUS CODING	PVX_002740	C	T	C	T	C
8	5	62892	SYNONYMOUS CODING	PVX_088835	A	G	A	G	A
9	5	1295863	INTERGENIC		T	C	T	C	T
10	6	71745	INTERGENIC		G	A	G	A	G
11	6	595747	SYNONYMOUS CODING	PVX_111270	C	T	C	T	C
12	7	567623	INTERGENIC		C	T	C	T	C
13	7	1162433	SYNONYMOUS CODING	PVX_099980	C	T	C	T	C
14	8	205120	INTERGENIC		T	C	T	C	T
15	8	608362	SYNONYMOUS CODING	PVX_094890	A	G	A	A	G
16	8	1449111	INTRON	PVX_119475	T	C	T	C	T
17	8	1594658	SYNONYMOUS CODING	PVX_119280	C	T	C	T	C
18	9	616543	INTERGENIC		C	T	C	C	T
19	10	34635	INTERGENIC		T	G	T	G	T
20	10	749044	INTERGENIC		G	T	G	G	T
21	10	1190185	SYNONYMOUS CODING	PVX_097755	C	T	C	C	T
22	10	1271367	INTERGENIC		C	T	C	C	T
23	11	66819	INTERGENIC		T	C	T	C	T
24	11	215123	INTRON	PVX_115245	T	C	T	T	C
25	11	602489	SYNONYMOUS CODING	PVX_114820	C	T	C	C	T
26	11	625318	INTERGENIC		C	A	C	C	A
27	11	705724	INTRON	PVX_114700	G	A	G	A	G
28	11	1770112	INTRON	PVX_113490	G	A	G	G	A
29	11	1796461	SYNONYMOUS CODING	PVX_113460	T	C	T	T	C
30	11	1929841	INTERGENIC		G	A	G	G	A
31	12	1108185	INTERGENIC		C	T	C	C	T
32	12	1190029	SYNONYMOUS CODING	PVX_116665	C	T	C	T	C
33	12	2656099	SYNONYMOUS CODING	PVX_118370	G	A	G	A	G
34	13	482609	INTERGENIC		C	T	C	T	C
35	13	828771	INTERGENIC		G	A	G	G	A
36	13	1067343	SYNONYMOUS CODING	PVX_085285	T	C	T	C	T
37	13	1139542	INTERGENIC		C	A	C	C	A
38	14	427515	SYNONYMOUS CODING	PVX_122250	G	A	G	A	G
39	14	843133	INTERGENIC		C	T	C	T	C
40	14	1023899	INTERGENIC		T	C	T	T	C
41	14	2249283	SYNONYMOUS CODING	PVX_100635	A	G	A	A	G
42	14	2301634	INTERGENIC		C	A	C	C	A
