# Supplementary material for: Development of a Single Nucleotide Polymorphism Barcode to Genotype Plasmodium vivax Infections
Source: PLoS Negl Trop Dis. 2015 Mar 17;9(3):e0003539. doi: 10.1371/journal.pntd.0003539 (PMC4362761; doi:10.1371/journal.pntd.0003539)
Supplement: S2 Table — The forward and reverse primer sequences are listed with their corresponding assay concentration and Tm (°C) for the reference and alternate allele. (XLSX) [file pntd.0003539.s004.xlsx]

## Sheet: S2 Table
Assay	Forward Primer Sequence	Forward Primer (ng)	Reverse Primer Sequence	Reverse Primer (ng)	Tm (°C) Ref. Allele	Tm (°C) Alt. Allele	ΔTm (°C)
1	GTGAGTCGCATCTAGCA	300	CTACGTGAGGGACGACTTA	300	81.4	80.6	0.8
2	CTTCAGCGTCAGGATGC	300	TCCAACCGGGTGGGTAA	300	87.1	87.9	0.8
3	GTGTCCAAATTGGCTGATTC	300	GACTCCCTGTTCGAGCA	300	82.3	81.4	0.9
4	AAGTTTTTGGCCTCTCAG	300	ATAGCAGTAGCAGTAGCAA	300	78.7	79.6	0.9
5	GTACACTAGTGCCGTGAG	200	TAGAGCGTCTCTAGCGGA	200	78.5	79.4	0.9
6	CAAAGCGGACGGCAAAG	200	TAAGCTGTTATGCGGTAGTTAGG	200	81	82	0.9
7	GTCAGTTCGAAGGCGTC	300	GAGAAACGCCCACGTTAG	300	83.2	82.6	0.7
8	ATTAAATCATCATTGAATGTTTGGAA	300	GGACCAACAGATCACTGTA	300	75.6	76.3	0.7
9	AGATCCCCTCTAAGGAC	500	GCCAGTGTTATAGGCAG	500	79.5	80.4	0.9
10	AAAGAACGAGAGGCGTC	300	TTTGTTTAGCCTCCTCGG	300	88.5	87.4	1.1
11	CGGTCATCAGATGTGTC	300	GTACTATGTGTGAACGGC	300	77.1	75.8	1.2
12	CTGAATGCGTAGCGGTG	300	GCCTTCCCCAAATGAAGAG	300	82.9	81.8	1.1
13	CACCTACACAGACAACCTAAA	300	AGCTGGCAGTTGTTGAT	300	76.7	75.7	1
14	CGGGCCCATTTTTCCTT	300	GGAGCCAAACGTTGGCA	300	78.6	79.6	1
15	TTTATTTCCAGTTCCAGGG	300	AATGAGGAACAAGACGAC	300	79.9	80.9	1
16	TTTTTTACGCGCTGTGC	300	CCAGGGCGTTCTTCAAA	300	83.8	84.5	0.7
17	GTCCAAATGCTGGGAGTT	200	ACTGGTGAATCCTTCTGTTTAT	200	76	75.1	0.9
18	AAACATCTTGCTGCTTCC	200	TCTGCCGAAATGACGAAC	200	78.8	77.9	0.8
19	TTGTAAATATAGCGTTTTGAAAGT	400	CCATAACATGTGGACATC	400	74.9	75.8	0.9
20	CTTCTCACATCAGCGCAG	100	GGTGGGCACATGGTAATTG	100	84.3	83.3	1
21	GGATTAATAGCGAATTGGTGA	300	TCCACACATAAAACTTTTCGAT	300	75.4	74.5	0.9
22	AATTGACAGTGAAAGGTACGC	400	CAGCCCCGTACCGTATG	400	83.2	82.1	1
23	AAGAACCTCCATTTCCG	300	TGTGTTTCGTGTGGCCTA	300	81.1	82	0.8
24	AGGAAAATCTCGCACAA	100	TTCCATCATTCCTCTGGC	100	78.6	79.6	1
25	TGCAGAGCCATGAAGGT	100	CGCAAGACAGCATTCCTTTA	100	78.4	77.4	1
26	TGATGCGTTACGTCTGG	400	AGACGCGAGGTAGAAAG	400	81.5	80.3	1.2
27	AGCGCTCTCTGTGTATATG	400	GTGTAACAGTTGCGCTAAA	400	77.2	76.2	1
28	GAAAGAACGCGAAACTGAG	400	GCGCTGAACTGGTCTACA	400	82.1	81.1	1
29	TTTTGCAGCATGCCCAG	100	TAATGGGTCCCTTGCACAG	100	85.1	86	0.9
30	CCATTGTAAATCCCAACCTA	200	ATGCGTTTGATTGTTCTG	200	76.6	75.6	1
31	GAGCAGCCACAACCACG	100	CCATTTGGGTGTGCCACTC	100	84.3	83.2	1.1
32	CAGCAGGCTGTTGCTCAT	200	TTGTACTTTAGCAACGCGTTT	200	80.3	79.6	0.7
33	CATGCCTTCGTTGGGTC	300	GGGTGAGTCCTGCAGTT	300	84.6	83.9	0.7
34	GTGCTCCAATTTGACCGT	300	TATGCTCATGTCAACATGGG	300	84.3	83.4	0.8
35	TTAGGGAGATAGTCCTACGGG	400	TGCGTGATATGCGCGAT	400	82.8	82	0.8
36	GCTCACTGCTCCCGTTT	200	GGTTACTAGCCAAGCTGGACA	200	81.8	82.5	0.7
37	CGAGCTGGACAAGATGTTT	200	TTCTATGCCGCTTCGATACC	400	84.3	83.3	1
38	GTACGAATTGGTGTCGC	300	TTCGACCACCACGGTTA	300	77.6	76.5	1.1
39	ACCTTCCCGTTAATGTGTCG	400	AGCCCAATCACTGGGATTAC	400	79.7	78.6	1.1
40	AAGCGTCTTATCAGCCAT	400	CCTTGATAGGCAATCTATCTGT	400	75.2	76.3	1.1
41	TAGCGTACTACGTGAGTGT	200	GAACTCCACCTGCCTTA	200	79	80.1	1.1
42	TGGATGTAACTTGACGGC	300	CCCCGATTAGCAGCAAA	300	83.7	82.8	0.9
