# Supplementary material for: Development of a Single Nucleotide Polymorphism Barcode to Genotype Plasmodium vivax Infections
Source: PLoS Negl Trop Dis. 2015 Mar 17;9(3):e0003539. doi: 10.1371/journal.pntd.0003539 (PMC4362761; doi:10.1371/journal.pntd.0003539)
Supplement: S4 Table — The limit of detection for both the alternate and reference allele in mixed genome samples is listed each assay in the 42-SNP barcode. All assays were performed in duplicate. (XLSX) [file pntd.0003539.s006.xlsx]

## Sheet: S4 Table
Assay	Limit of Detection in Mock Mixed Infections Ref. Allele (copies/µl)	Limit of Detection in Mock Mixed Infections Alt. Allele (copies/µl)
1	10	10
2	33	10
3	10	10
4	20	10
5	20	10
6	10	10
7	20	10
8	10	20
9	20	10
10	20	10
11	20	20
12	20	10
13	20	10
14	33	20
15	10	33
16	20	10
17	10	10
18	10	20
19	10	20
20	10	10
21	20	50
22	10	10
23	20	10
24	20	10
25	10	20
26	10	10
27	20	10
28	10	10
29	10	20
30	10	10
31	10	10
32	10	10
33	10	10
34	20	10
35	10	10
36	20	20
37	10	20
38	10	10
39	10	10
40	10	10
41	10	20
42	20	10
