# Supplementary material for: Development of a Single Nucleotide Polymorphism Barcode to Genotype Plasmodium vivax Infections
Source: PLoS Negl Trop Dis. 2015 Mar 17;9(3):e0003539. doi: 10.1371/journal.pntd.0003539 (PMC4362761; doi:10.1371/journal.pntd.0003539)
Supplement: S5 Table — The 42 assays were screened using three clinical samples and three sequenced controls. The assays were run in duplicate on two different genotyping platforms: the PCRmax Eco (48-well format) and the Applied Biosystems ViiA 7 (384-well format) Real-Time PCR Systems. The mean Tm (°C) value and standard deviation (SD) for all monogenomic calls in duplicate is listed. All genotype calls (504 out of 504) were concordant across duplicates and on both genotyping platforms. Note, (*) indicates one clinical sample that was polygenomic and was excluded from the study, CTL refers to control sample, CS refers to clinical samples: B to Brazil I, I to India VII, and NK to the North Korea P. vivax strains. The column labeled number of replicates shows the number (including duplicates) in the study as well the corresponding number of clinical samples and controls. (XLSX) [file pntd.0003539.s007.xlsx]

## Sheet: S5 Table
		HRM Platform Validation
		ECO (48-well Format)				Viia7 (384-well Format)
Assay	Allele	Number of Replicates	Mean Tm (°C)	SD	ΔTm (°C)	Number of Replicates	Mean Tm (°C)	SD	ΔTm (°C)	SD (Platforms)
1	C (B,I) T (NK)	10 (CTL 2, CS3) 2 (CTL 1)	81.36 80.60	0.05 0.00	0.76	10 (CTL 2, CS3) 2 (CTL 1)	81.34 80.63	0.04 0.00	0.71	0.04
2	T (B, NK) G (I)	6 (CTL 2, CS 1) 6 (CTL 1, CS 2)	87.07 87.90	0.06 0.00	0.83	6 (CTL 2, CS 1) 6 (CTL 1, CS 2)	86.90 87.76	0.08 0.00	0.87	0.02
3	C (B,I) T (NK)	4 (CTL 2, CS 1) 8 (CTL 1, CS 2)	82.33 81.40	0.05 0.00	0.92	4 (CTL 2, CS 1) 8 (CTL 1, CS 2)	82.18 81.32	0.03 0.05	0.86	0.04
4	C (B, NK) T (I)	4 (CTL 2, CS 1) 8 (CTL 1, CS 2)	78.65 79.55	0.07 0.06	0.9	4 (CTL 2, CS 1) 8 (CTL 1, CS 2)	78.56 79.45	0.04 0.03	0.89	0.01
5	A (B, NK) G (I)	8 (CTL 2, CS 2) 4 (CTL 1, CS 1)	78.49 79.35	0.00 0.07	0.86	8 (CTL 2, CS 2) 4 (CTL 1, CS 1)	78.17 78.91	0.05 0.07	0.74	0.09
6	A (B, NK) G (I)	6 (CTL 2, CS 1) 6 (CTL 1, CS 2)	81.03 81.95	0.06 0.00	0.92	6 (CTL 2, CS 1) 6 (CTL 1, CS 2)	80.66 81.69	0.05 0.04	1.03	0.08
7	C (B, NK) T (I)	4 (CTL 1, CS 1)* 6 (CLT 2, CS 1)*	83.23 82.58	0.00 0.06	0.65	4 (CTL 1, CS 1)* 6 (CLT 2, CS 1)*	83.22 82.56	0.03 0.03	0.66	0
8	A (B, NK) G (I)	8 (CTL 2, CS 2) 4 (CTL 1, CS 1)	75.58 76.30	0.05 0.00	0.73	8 (CTL 2, CS 2) 4 (CTL 1, CS 1)	75.47 76.18	0.06 0.06	0.71	0.01
9	T (B, NK) C (I)	6 (CLT 2, CS 1) 6 (CTL 1, CS 2)	79.53 80.43	0.06 0.06	0.9	6 (CLT 2, CS 1) 6 (CTL 1, CS 2)	79.62 80.50	0.04 0.04	0.88	0.02
10	G (B, NK) A (I)	8 (CTL 2, CS 2) 4 (CTL 1, CS 1)	88.53 87.43	0.06 0.06	1.1	8 (CTL 2, CS 2) 4 (CTL 1, CS 1)	88.42 87.34	0.06 0.05	1.09	0.01
11	C (B, NK) T (I)	6 (CLT 2, CS 1)* 4 (CTL 1, CS 1)*	77.05 75.83	0.07 0.06	1.22	6 (CLT 2, CS 1)* 4 (CTL 1, CS 1)*	77.04 75.84	0.05 0.06	1.2	0.01
12	C (B, NK) T (I)	10 (CTL 2, CS 3) 2 (CTL 1)	82.86 81.80	0.05 0.00	1.06	10 (CTL 2, CS 3) 2 (CTL 1)	82.87 81.94	0.04 0.00	0.93	0.09
13	C (B, NK) T (I)	6 (CTL 2, CS 1) 6 (CTL 1, CS 2)	76.73 75.70	0.06 0.00	1.03	6 (CTL 2, CS 1) 6 (CTL 1, CS 2)	76.67 75.71	0.05 0.07	0.95	0.06
14	T (B, NK) C (I)	8 (CTL 2, CS 2) 4 (CTL 1, CS 1)	78.63 79.60	0.05 0.00	0.97	8 (CTL 2, CS 2) 4 (CTL 1, CS 1)	79.11 80.09	0.05 0.06	0.99	0.01
15	A (B, I) G (NK)	8 (CTL 2, CS 2) 4 (CTL 1, CS 1)	79.88 80.85	0.05 0.07	0.97	8 (CTL 2, CS 2) 4 (CTL 1, CS 1)	79.95 80.85	0.07 0.04	0.91	0.05
16	T (B, NK) C (I)	6 (CTL 2, CS 1) 6 (CTL 1, CS 2)	83.83 84.53	0.06 0.06	0.7	6 (CTL 2, CS 1) 6 (CTL 1, CS 2)	83.83 84.54	0.06 0.06	0.71	0.01
17	C (B, NK) T (I)	10 (CTL 2, CS 3) 2 (CTL 1)	76.04 75.10	0.05 0.00	0.94	10 (CTL 2, CS 3) 2 (CTL 1)	76.34 75.45	0.06 0.06	0.89	0.04
18	C (B,I) T (NK)	6 (CTL 2, CS 1) 6 (CTL 1, CS 2)	78.76 77.93	0.06 0.06	0.83	6 (CTL 2, CS 1) 6 (CTL 1, CS 2)	78.75 77.89	0.04 0.05	0.86	0.02
19	T (B, NK) G (I)	8 (CTL 2, CS 2) 4 (CTL 1, CS 1)	74.93 75.80	0.05 0.00	0.87	8 (CTL 2, CS 2) 4 (CTL 1, CS 1)	74.57 75.47	0.06 0.06	0.91	0.02
20	G (B,I) T (NK)	8 (CTL 2, CS 2) 4 (CTL 1, CS 1)	84.28 83.25	0.05 0.07	1.03	8 (CTL 2, CS 2) 4 (CTL 1, CS 1)	84.04 83.12	0.07 0.01	0.92	0.07
21	C (B, I) T (NK)	8 (CTL 2, CS 2) 4 (CTL 1, CS 1)	75.40 74.50	0.00 0.00	0.9	8 (CTL 2, CS 2) 4 (CTL 1, CS 1)	74.84 73.87	0.04 0.05	0.97	0.05
22	C (B, I) T (NK)	6 (CTL 2, CS 1) 6 (CTL 1, CS 2)	83.17 82.13	0.06 0.06	1.03	6 (CTL 2, CS 1) 6 (CTL 1, CS 2)	83.14 82.05	0.08 0.07	1.09	0.04
23	T (B, NK) C (I)	8 (CTL 2, CS 2) 4 (CTL 1, CS 1)	81.13 81.95	0.05 0.07	0.83	8 (CTL 2, CS 2) 4 (CTL 1, CS 1)	81.66 82.52	0.08 0.08	0.86	0.02
24	T (B,I) C (NK)	4 (CTL 2) 8 (CTL 1, CS 3)	78.60 79.58	0.00 0.05	0.97	4 (CTL 2) 8 (CTL 1, CS 3)	78.10 79.15	0.06 0.08	1.05	0.05
25	C (B, I) T (NK)	6 (CTL 2, CS 1) 6 (CTL 1, CS 2)	78.38 77.40	0.05 0.00	0.97	6 (CTL 2, CS 1) 6 (CTL 1, CS 2)	78.16 77.04	0.06 0.01	1.11	0.1
26	C (B, I) A (NK)	10 (CTL 2, CS 3) 2 (CTL 1)	81.50 80.30	0.07 0.00	1.2	10 (CTL 2, CS 3) 2 (CTL 1)	81.46 80.17	0.07 0.00	1.28	0.06
27	G (B, NK) A (I)	6 (CTL 2, CS 2) 6 (CTL 1, CS 1)	77.18 76.15	0.05 0.07	1.02	6 (CTL 2, CS 2) 6 (CTL 1, CS 1)	77.19 76.18	0.06 0.00	1.01	0.01
28	G (B,I) A (NK)	4 (CTL 2) 8 (CTL 1, CS 3)	82.05 81.08	0.07 0.05	0.98	4 (CTL 2) 8 (CTL 1, CS 3)	82.15 81.18	0.07 0.06	0.97	0
29	T (B,I) C (NK)	10 (CTL 2, CS 3) 2 (CTL 1)	85.12 86.00	0.04 0.00	0.88	10 (CTL 2, CS 3) 2 (CTL 1)	84.54 85.42	0.02 0.00	0.88	0
30	G (B,I) A (NK)	8 (CTL 2, CS 2) 4 (CTL 1, CS 1)	76.58 75.55	0.05 0.07	1.02	8 (CTL 2, CS 2) 4 (CTL 1, CS 1)	76.00 75.02	0.02 0.02	0.98	0.03
31	C (B, I) T (NK)	10 (CTL 2, CS 3) 4 (CTL 1)	84.34 83.20	0.05 0.00	1.14	10 (CTL 2, CS 3) 4 (CTL 1)	83.71 82.68	0.03 0.06	1.03	0.08
32	C (B, NK) T (I)	6 (CTL 2, CS 1) 6 (CTL 1, CS 2)	80.33 79.60	0.06 0.00	0.73	6 (CTL 2, CS 1) 6 (CTL 1, CS 2)	80.30 79.56	0.03 0.04	0.74	0
33	G (B, NK) A (I)	10 (CTL 2, CS 3) 2 (CTL 1)	84.60 83.90	0.00 0.00	0.7	10 (CTL 2, CS 3) 2 (CTL 1)	83.63 84.29	0.02 0.03	0.66	0.03
34	C (B, NK) T (I)	8 (CTL 2, CS 2) 4 (CTL 1, CS 1)	84.25 83.40	0.06 0.00	0.85	8 (CTL 2, CS 2) 4 (CTL 1, CS 1)	83.91 83.07	0.06 0.05	0.84	0.01
35	G (B,I) A (NK)	4 (CTL 2) 8 (CTL 1, CS 3)	82.80 82.03	0.00 0.05	0.77	4 (CTL 2) 8 (CTL 1, CS 3)	82.85 81.92	0.02 0.04	0.93	0.11
36	T (B, NK) C (I)	4 (CTL 2) 8 (CTL 1, CS 3)	81.80 82.48	0.00 0.05	0.67	4 (CTL 2) 8 (CTL 1, CS 3)	81.76 82.41	0.03 0.04	0.65	0.02
37	C (B, I) A (NK)	6 (CTL 2, CS 1) 6 (CTL 1, CS 2)	84.30 83.27	0.03 0.06	1.03	6 (CTL 2, CS 1) 6 (CTL 1, CS 2)	84.02 82.99	0.09 0.08	1.03	0
38	G (B, NK) A (I)	10 (CTL 2, CS 3) 2 (CTL 1)	77.62 76.50	0.08 0.00	1.12	10 (CTL 2, CS 3) 2 (CTL 1)	77.62 76.49	0.05 0.00	1.12	0
39	C (B, NK) T (I)	8 (CTL 2, CS 2) 4 (CTL 1, CS 1)	79.68 78.57	0.08 0.07	1.11	8 (CTL 2, CS 2) 4 (CTL 1, CS 1)	79.68 78.57	0.08 0.07	1.11	0
40	T (B,I) C (NK)	6 (CTL 2, CS 1) 6 (CTL 1, CS 2)	75.17 76.30	0.06 0.00	1.13	6 (CTL 2, CS 1) 6 (CTL 1, CS 2)	74.99 76.27	0.07 0.06	1.28	0.1
41	A (B, I) G (NK)	8 (CTL 2, CS 2) 4 (CTL 1, CS 1)	79.00 80.10	0.08 0.00	1.1	8 (CTL 2, CS 2) 4 (CTL 1, CS 1)	79.03 80.18	0.04 0.05	1.16	0.04
42	C (B, I) A (NK)	10 (CTL 2, CS 3) 2 (CTL 1)	83.74 82.80	0.05 0.00	0.94	10 (CTL 2, CS 3) 2 (CTL 1)	83.76 82.92	0.05 0.00	0.85	0.06
