# Supplementary material for: Development of a Single Nucleotide Polymorphism Barcode to Genotype Plasmodium vivax Infections
Source: PLoS Negl Trop Dis. 2015 Mar 17;9(3):e0003539. doi: 10.1371/journal.pntd.0003539 (PMC4362761; doi:10.1371/journal.pntd.0003539)
Supplement: S6 Table — The mean Tm (°C) values and standard deviation (SD) is listed for 87 clinical samples (monomorphic calls) and control samples. All assays were performed in duplicate. Note, CTL refers to control sample, CS refers to clinical samples, B to Brazil I, I to India VII, and NK to the North Korea P. vivax strain. The column labeled number of replicates shows the number (including duplicates) in the study as well the corresponding number of clinical samples and controls. (XLSX) [file pntd.0003539.s008.xlsx]

## Sheet: S6 Table
		HRM Validation Pilot Screen
		ECO (48-well Format)
Assay	Allele	Number of Replicates	Mean Tm (°C)	SD	ΔTm (°C)
1	C (B,I) T (NK)	142 (CTL 8, CS 63) 38 (CTL 4, CS 15)	81.36 80.63	0.07 0.05	0.72
2	T (B, NK) G (I)	56 (CTL 8, CS 20) 118 (CTL 4, CS 55)	87.07 87.87	0.07 0.08	0.81
3	C (B,I) T (NK)	132 (CTL 8, CS 58) 38 (CTL 4, CS 15)	82.31 81.43	0.07 0.07	0.88
4	C (B, NK) T (I)	122 (CTL 8, CS 53) 63 (CTL 4, CS 29)	78.68 79.59	0.06 0.07	0.91
5	A (B, NK) G (I)	70 (CTL 8, CS 27) 102 (CTL 4, CS 47)	78.54 79.39	0.05 0.07	0.86
6	A (B, NK) G (I)	130 (CTL 8, CS 57) 60 (CTL 4, CS 26)	81.04 81.97	0.11 0.08	0.93
7	C (B, NK) T (I)	64 (CTL 8, CS 24) 122 (CTL 4, CS 57)	83.14 82.47	0.06 0.08	0.67
8	A (B, NK) G (I)	110 (CTL 8, CS 47) 70 (CTL 4, CS 31)	75.53 76.33	0.09 0.08	0.8
9	T (B, NK) C (I)	96 (CTL 8, CS 20) 124 (CTL 4, CS 58)	79.63 80.53	0.06 0.08	0.9
10	G (B, NK) A (I)	102 (CTL 8, CS 43) 66 (CTL 4, CS 29)	88.51 87.40	0.08 0.07	1.11
11	C (B, NK) T (I)	58 (CTL 8, CS 21) 122 (CTL 4, CS 57)	77.09 75.83	0.05 0.09	1.26
12	C (B, NK) T (I)	120 (CTL 8, CS 52) 66 (CTL 4, CS 29)	83.09 82.10	0.09 0.09	0.99
13	C (B, NK) T (I)	92 (CTL 8, CS 38) 92 (CTL 4, CS 42)	76.71 75.64	0.02 0.08	1.07
14	T (B, NK) C (I)	116 (CTL 8, CS 50) 66 (CTL 4, CS 29)	78.80 79.80	0.08 0.09	1
15	A (B, I) G (NK)	100 (CTL 8, CS 42) 41 (CTL 4, CS 37)	79.85 80.81	0.08 0.08	0.95
16	T (B, NK) C (I)	72 (CTL 8, CS 28) 106 (CTL 4, CS 49)	83.78 84.54	0.10 0.06	0.76
17	C (B, NK) T (I)	92 (CTL 8, CS 38) 92 (CTL 4, CS 42)	76.61 75.69	0.08 0.20	0.92
18	C (B,I) T (NK)	130 (CTL 8, CS 57) 46 (CTL 4, CS 19)	78.85 78.02	0.08 0.12	0.83
19	T (B, NK) G (I)	86 (CTL 8, CS 35) 102 (CTL 4, CS 47)	74.92 75.82	0.07 0.05	0.9
20	G (B,I) T (NK)	130 (CTL 8, CS 57) 50 (CTL 4, CS 21)	84.18 83.21	0.03 0.06	0.97
21	C (B, I) T (NK)	104 (CTL 8, CS 44) 78 (CTL 4, CS 35)	74.97 74.00	0.09 0.08	0.97
22	C (B, I) T (NK)	74 (CTL 8, CS 29) 108 (CTL 4, CS 50)	83.09 82.11	0.06 0.06	0.98
23	T (B, NK) C (I)	82 (CTL 8, CS 33) 104 (CTL 4, CS 48)	81.37 82.30	0.03 0.02	0.93
24	T (B,I) C (NK)	34 (CTL 8, CS 9) 146 (CTL 4, CS 69)	78.28 79.35	0.08 0.10	1.06
25	C (B, I) T (NK)	124 (CTL 8, CS 54) 54 (CTL 4, CS 23)	78.53 77.58	0.05 0.04	0.95
26	C (B, I) A (NK)	160 (CTL 8, CS 72) 28 (CTL 4, CS 10)	81.63 80.40	0.07 0.04	1.23
27	G (B, NK) A (I)	100 (CTL 8, CS 42) 82 (CTL 4, CS 37)	77.17 76.11	0.08 0.07	1.06
28	G (B,I) A (NK)	114 (CTL 8, CS 49) 68 (CTL 4, CS 30)	82.02 81.09	0.06 0.06	0.93
29	T (B,I) C (NK)	126 (CTL 8, CS 55) 52 (CTL 4, CS 22)	85.01 85.98	0.10 0.08	0.98
30	G (B,I) A (NK)	140 (CTL 8, CS 62) 44 (CTL 4, CS 18)	76.47 75.39	0.06 0.03	1.08
31	C (B, I) T (NK)	122 (CTL 8, CS 53) 44 (CTL 4, CS 18)	84.23 83.17	0.08 0.08	1.06
32	C (B, NK) T (I)	102 (CTL 8, CS 43) 58 (CTL 4, CS 25)	80.36 79.60	0.09 0.06	0.76
33	G (B, NK) A (I)	136 (CTL 8, CS 60) 46 (CTL 4, CS 19)	84.60 83.94	0.07 0.07	0.66
34	C (B, NK) T (I)	164 (CTL 8, CS 74) 28 (CTL 4, CS 10)	83.85 83.04	0.11 0.06	0.81
35	G (B,I) A (NK)	72 (CTL 8, CS 28) 106 (CTL 4, CS 49)	82.88 82.07	0.06 0.07	0.81
36	T (B, NK) C (I)	54 (CTL 8, CS 19) 118 (CTL 4, CS 55)	81.84 82.52	0.09 0.06	0.68
37	C (B, I) A (NK)	102 (CTL 8, CS 43) 86 (CTL 4, CS 39)	84.29 83.28	0.02 0.07	1.01
38	G (B, NK) A (I)	162 (CTL 8, CS 73) 30 (CTL 4, CS 11)	77.57 76.40	0.07 0.05	1.17
39	C (B, NK) T (I)	74 (CTL 8, CS 29) 104 (CTL 4, CS 48)	79.72 78.60	0.08 0.07	1.12
40	T (B,I) C (NK)	120 (CTL 8, CS 52) 66 (CTL 4, CS 29)	75.06 76.29	0.07 0.07	1.23
41	A (B, I) G (NK)	114 (CTL 8, CS 49) 60 (CTL 4, CS 26)	80.90 81.93	0.06 0.03	1.04
42	C (B, I) A (NK)	122 (CTL 8, CS 53) 60 (CTL 4, CS 26)	83.84 82.83	0.10 0.05	1.01
