# Supplementary material for: Development of a Single Nucleotide Polymorphism Barcode to Genotype Plasmodium vivax Infections
Source: PLoS Negl Trop Dis. 2015 Mar 17;9(3):e0003539. doi: 10.1371/journal.pntd.0003539 (PMC4362761; doi:10.1371/journal.pntd.0003539)
Supplement: S7 Table — The 42 SNPs captured high degrees of diversity for the four distinct geographic populations: Brazil, Sri Lanka, Ethiopia, and French Guiana, with the average minor allele frequency (AMAF) value for each SNP > 0.1. The minor allele frequency (MAF) for each assay across the four populations is also listed. All assays were performed in duplicate. (XLSX) [file pntd.0003539.s009.xlsx]

## Sheet: S7 Table
Assay	AMAF	Brazil MAF	Sri Lanka MAF	Ethiopia MAF	French Guiana MAF
1	0.124	0.048	0.237	0.167	0.045
2	0.2	0.016	0.447	0.2	0.136
3	0.247	0.258	0.132	0.233	0.364
4	0.238	0.065	0.447	0.1	0.341
5	0.373	0.468	0.474	0.3	0.25
6	0.258	0.048	0.289	0.467	0.227
7	0.198	0.032	0.263	0.133	0.364
8	0.379	0.468	0.342	0.433	0.273
9	0.288	0.242	0.237	0.333	0.341
10	0.357	0.452	0.421	0.1	0.455
11	0.271	0.161	0.421	0.367	0.136
12	0.314	0.387	0.447	0.4	0.023
13	0.36	0.306	0.211	0.467	0.455
14	0.391	0.145	0.474	0.467	0.477
15	0.393	0.403	0.447	0.267	0.455
16	0.312	0.339	0.5	0	0.409
17	0.169	0.29	0.053	0.267	0.068
18	0.264	0.242	0.474	0.067	0.273
19	0.361	0.419	0.447	0.167	0.409
20	0.306	0.29	0.184	0.5	0.25
21	0.35	0.306	0.395	0.333	0.364
22	0.362	0.452	0.5	0.2	0.295
23	0.267	0.371	0.211	0.167	0.318
24	0.162	0.065	0.368	0.033	0.182
25	0.332	0.258	0.474	0.233	0.364
26	0.138	0.048	0.105	0.4	0
27	0.329	0.403	0.184	0.433	0.295
28	0.274	0.242	0.368	0.167	0.318
29	0.24	0.29	0.211	0.3	0.159
30	0.21	0.403	0.132	0.033	0.273
31	0.239	0.274	0.368	0.2	0.114
32	0.244	0.242	0.263	0.333	0.136
33	0.225	0.161	0.316	0.333	0.091
34	0.15	0	0.5	0.033	0.068
35	0.319	0.355	0.342	0.467	0.114
36	0.287	0.113	0.316	0.4	0.318
37	0.203	0.355	0.053	0.2	0.205
38	0.122	0.226	0	0.033	0.227
39	0.354	0.468	0.105	0.433	0.409
40	0.266	0.226	0.342	0.2	0.295
41	0.324	0.468	0.447	0.2	0.182
42	0.177	0.29	0.237	0.067	0.114
